# Supplementary material for: Efficient Retention and Alpha Spectroscopy of Actinides from Aqueous Solutions Using a Combination of Water-Soluble Star-like Polymers and Ultrafiltration Membranes
Source: Polymers (Basel). 2022 Aug 23;14(17):3441. doi: 10.3390/polym14173441 (PMC9460127; doi:10.3390/polym14173441)
Supplement: Supplementary file 1 [file polymers-14-03441-s001.zip]

Archive with 1 entries (1 files):
- polymers-1838043-supplementary.pdf
